# Supplementary material for: Heat-Inactivated Akkermansia muciniphila Improves Gut Permeability but Does Not Prevent Development of Non-Alcoholic Steatohepatitis in Diet-Induced Obese Ldlr−/−.Leiden Mice
Source: Int J Mol Sci. 2022 Feb 19;23(4):2325. doi: 10.3390/ijms23042325 (PMC8878538; doi:10.3390/ijms23042325)
Supplement: Supplementary file 1 [file ijms-23-02325-s001.zip]

Archive with 1 entries (1 files):
- ijms-1535647-supplementary.pdf
